# Supplementary material for: Mapping of oxidative stress responses of human tumor cells following photodynamic therapy using hexaminolevulinate
Source: BMC Genomics. 2007 Aug 13;8:273. doi: 10.1186/1471-2164-8-273 (PMC2045114; doi:10.1186/1471-2164-8-273)
Supplement: Additional file 1 — A total list of altered splice variants after HAL-PDT. The data provided represent the modulated alternative variants after 1, 2 and 4 h post HAL-PDT. [file 1471-2164-8-273-S1.xls]

## Sheet: Info
A total list of altered splice variants after HAL-PDT after 1h
(sheet 1h), 2h (sheet 2h) and 4h (sheet 4h)
Splice variants abnnotated by Gene Symbol, locus L, chromosome position
oligos detecting alternative variants labeled with *
oligos detecting contitutively expressed genes labeled with +
oligos detecting RNA derived 70mers which may span >1 exon labeled with -
mean and stdev presented of three repeated expriments
Example
	AKAP1	8165 chr17	Mean	Stdev
		hHA039282 *	1.34	0.415812
		hHA035529 *	-0.36	0.131149
		hHA034264 *	-0.15	0.115326
		hHC015690 +	-0.206667	0.130512

## Sheet: 1h
AKAP1	8165 chr17	Mean	Stdev
	hHA039282 *	1.34	0.415812
	hHA035529 *	-0.36	0.131149
	hHA034264 *	-0.15	0.115326
	hHC015690 +	-0.206667	0.130512
AMPH	273 chr7
	hHC011199 +	0.0466667	0.127017
	hHA039272 *	0.846667	0.577264
ARPC1B	10095 chr7
	hHA039825 *	1.1	0.701926
	hHC022866 +	0.00666667	0.126623
ATF3	467 chr1
	hHC012366 +	0.12	0.270555
	hHA038581 *	1.75	0.425323
	hHC012365 +	2.39333	0.395517
	hHR003661 -	2.84333	0.179258
BNIPL	149428 chr1
	hHA038082 *	1.15648e-18	0.0264575
	hHA035702 *	0.08	0.0565685
	hHA035113 *	-1.43	0.989596
	hHA034757 *	0.0266667	0.270247
	hHC005852 +	0.496667	0.857049
Cab45	51150 chr1
	hHC013106 +	0.0433333	0.159478
	hHA040703 *	0.816667	0.700381
CREM	1390 chr10
	hHA038717 *	-0.21	0.17
	hHA036475 *	0.113333	0.0288675
	hHA036955 *	-0.19	0.833547
	hHA037275 *	-0.113333	0.513939
	hHA033673 *	-0.276667	0.595427
	hHA038223 *	-0.05	0.245561
	hHC006246 +	0.433333	0.0950438
DHX9	1660 chr1
	hHA033085 *	-0.326667	0.115902
	hHA033148 *	-0.333333	0.102632
	hHA033218 *	-0.313333	0.011547
	hHA033233 *	-0.263333	0.0907377
	hHA033212 *	-0.416667	0.109697
	hHA035796 *	0.216667	0.107858
	hHA033067 *	-0.31	0.0781025
	hHA033080 *	-0.26	0.163707
	hHA033006 *	-0.276667	0.0873689
	hHA033275 *	-1.96333	1.40873
	hHA033181 *	-0.213333	0.158219
	hHA032909 *	-0.25	0.03
	hHA033095 *	-0.246667	0.176163
	hHA033151 *	-0.43	0.0964365
	hHA033323 *	-0.306667	0.112398
	hHA032860 *	-0.343333	0.119304
	hHA033202 *	-0.243333	0.150111
	hHA033186 *	-0.313333	0.20502
	hHA033029 *	-0.126667	0.159478
	hHA033036 *	-0.26	0.190788
	hHA033237 *	-0.203333	0.125033
	hHA033284 *	-0.14	0.175784
	hHC029599 +	-0.0566667	0.0493288
	hHR027143 -	-0.1	0.115326
DNMT2	1787 chr10
	hHR007058 -	0.403333	0.15308
	hHC002011 +	0.586667	0.0702377
	hHC005509 +	0.213333	0.0378594
	hHA036567 *	-0.376667	0.361709
	hHA040298 *	-0.48	0.399625
G6PC3	92579 chr17
	hHA037848 *	-0.626667	0.140475
	hHC021445 +	-0.696667	1.0551
GALC	2581 chr14
	hHC002633 +	0.76	0.330454
	hHA039379 *	-0.563333	0.572917
	hHA038152 *	-0.05	0.160935
HIST1H2AC	8334 chr6
	hHA032464 *	-0.27	0.441701
	hHC002175 +	1.35667	0.160416
IDH3G	3421 chrX
	hHC016714 +	-0.0433333	0.0929157
	hHA039546 *	-0.7	0.226274
	hHC017311 +	0.756667	0.352184
ITSN2	50618 chr2
	hHC007573 +	0.323333	0.135769
	hHA033745 *	0.206667	0.0305505
	hHA038130 *	-0.326667	0.692989
LPIN1	23175 chr2
	hHA039474 *	-1	0.02
	hHC006698 +	0.403333	0.0152753
MAPK10	5602 chr4
	hHC009167 +	0.593333	0.620027
	hHA032930 *	-0.173333	0.241937
	hHA035361 *	0.0133333	0.172143
	hHA037689 *	-0.176667	0.812978
MAPT	4137 chr17
	hHA038846 *	-0.0966667	0.190088
	hHA040211 *	-0.133333	0.195533
	hHA039401 *	-0.15	0.212132
	hHA036910 *	-2.01333	1.02686
	hHA035821 *	-0.0366667	0.046188
	hHC020809 +	0.14	0.202978
	hHR012346 -	0.306667	0.369098
MCM7	4176 chr7
	hHC009833 +	-0.133333	0.0585947
	hHA038090 *	-1.14	0.466798
	hHA038255 *	0.11	0.246374
	hHA036993 *	0.31	0.563116
MGC42090	256130 chr7
	hHC008601 +	0.583333	0.137961
	hHC026082 +	0.02	0.296985
	hHA040502 *	-0.31	0.434051
NOXO1	124056 chr16
	hHA032839 *	-0.0133333	1.13121
	hHC024432 +	0.0933333	0.134288
	hHA039176 *	0.0366667	0.0950438
OGN	4969 chr9
	hHC003664 +	0.553333	0.248261
	hHA033905 *	-0.643333	0.4769
PSMD9	5715 chr12
	hHA039239 *	-0.45	0.334215
	hHC002728 +	0.89	0.654752
SAH	6296 chr16
	hHA034327 *	1.16	1.22462
	hHA034268 *	-0.04	0.0565685
	hHA036814 *	0.05	0.355106
	hHA036421 *	-0.0833333	0.234379
	hHA034691 *	0.143333	0.162583
	hHC005350 +	0.436667	0.221886
	hHA033711 *	-0.025	0.00707107
SGKL	23678 chr8
	hHA034185 *	-0.0266667	0.156312
	hHA038319 *	-1.94333	0.332014
	hHC006710 +	0.66	0.323574
	hHR003872 -	0.333333	0.274287
SLC19A1	6573 chr21
	hHC020241 +	0.236667	0.245832
	hHC021245 +	-0.206667	0.295014
	hHA038437 *	-0.653333	0.510523
	hHA032894 *	0.146667	0.885513
SLC23A2	9962 chr20
	hHR004448 -	0.363333	0.140475
	hHC011438 +	-0.516667	0.796074
	hHA032908 *	0.753333	0.372335
SPG3A	51062 chr14
	hHC022807 +	0.0366667	0.265016
	hHA039735 *	-0.476667	0.500833
	hHC005292 +	1.17	0.296985
ST7	7982 chr7
	hHA032300 *	-0.323333	0.280238
	hHA039145 *	-0.153333	0.340196
	hHA038821 *	-0.536667	0.542433
	hHA036774 *	-0.32	0.407799
	hHC008055 +	0.246667	0.128582
TCF2	6928 chr17
	hHC021423 +	-0.00666667	0.295691
	hHA034776 *	0.0533333	0.174738
	hHA039279 *	-0.125	0.0494975
	hHA039613 *	-0.176667	0.16773
	hHA039844 *	-0.19	0.217945
	hHA036906 *	-2.04	0.775822
	hHA037428 *	-0.025	0.00707107
	hHA037532 *	-0.58	0.282843
TMPIT	83862 chr7
	hHC016555 +	-0.0633333	0.0802081
	hHA032309 *	1.05333	0.554286
	hHA032310 *	0.16	0.421545
TNFRSF19	55504 chr13
	hHA036061 *	-0.466667	0.75699
	hHC002381 +	0.943333	0.295014
ZAK	51776 chr2
	hHA039923 *	-0.233333	0.374344
	hHA034102 *	-0.213333	0.196044
	hHA037047 *	-0.323333	0.470886
	hHA036350 *	-0.503333	0.518684
	hHA034883 *	-0.263333	0.220076
	hHA038286 *	-0.6	0.268701
	hHA036463 *	-0.193333	0.126623
	hHA033786 *	-0.493333	0.47648
	hHC009136 +	0.386667	0.214554

## Sheet: 2h
ABCA12	26154 chr2	Mean	stdev
	hHC016094 +	-0.295	0.417193
	hHA035376 *	0.363333	0.839663
	hHA034106 *	-0.075	0.516188
	hHA035078 *	-0.72	0.183848
	hHA036359 *	0.25	0.749533
	hHA035666 *	-1.195	2.43952
ATF3	467 chr1
	hHC012366 +	0.115	0.233345
	hHA038581 *	1.18	0.127279
	hHC012365 +	2.53	0.393954
	hHR003661 -	3.22333	0.540031
ATP6AP2	10159 chrX
	hHA039547 *	-0.35	0
	hHA032990 *	-1.22667	0.656531
	hHA036341 *	-0.343333	0.455009
	hHC031215 +	-0.393333	0.403774
	hHC014171 +	-0.326667	0.470567
CR1	1378 chr1
	hHA033494 *	-0.7	0.240416
	hHA033500 *	-0.77	0.763675
	hHA033552 *	-0.525	0.190919
	hHA033522 *	-0.04	0.806102
	hHA033494 *	-0.7	0.240416
	hHA033500 *	-0.77	0.763675
	hHA033552 *	-0.525	0.190919
	hHA033456 *	-0.015	0.72832
	hHA033500 *	-0.77	0.763675
	hHA033456 *	-0.015	0.72832
	hHC003533 +	1.01333	0.943098
	hHA033456 *	-0.015	0.72832
IL12RB1	3594 chr1
	hHA036773 *	-0.19	0.282843
	hHC015547 +	0.196667	0.553203
	hHA040732 *	-0.22	0.296985
	hHA039207 *	-0.726667	0.506392
	hHA039932 *	-0.685	0.13435
MRPL43	84545 chr1
	hHC008855 +	0.356667	0.240901
	hHA034655 *	0.005	0.219203
	hHA035871 *	-0.666667	0.110151
	hHA036371 *	0.0333333	0.201329
PCDH10	57575 chr4
	hHA034716 *	0.925	0.615183
	hHA037687 *	-0.59	0.0424264
	hHC004671 +	0.945	0.190919
RER1	11079 chr1
	hHC026069 +	-1.38778e-17	0.376431
	hHA036496 *	-0.556667	0.455229
	hHC007003 +	0.21	0.32078
RFX3	5991 chr9
	hHA034046 *	0.115	0.403051
	hHC006894 +	0.98	0.78256
	hHA033666 *	-0.256667	1.16625
	hHA037588 *	0.583333	0.496622
RPE	6120 chr2
	hHA033329 *	-0.82	0.940266
	hHC030787 +	0.00666667	0.321299
	hHR002061 -	0.28	0.39598
STARD10	10809 chr1
	hHC023415 +	0.44	0.410122
	hHR020718 -	-0.59	0.19799
	hHA038588 *	-0.44	0.438406
	hHA033598 *	-0.423333	0.791981
	hHC019438 +	-0.2	0.183848
TAP2	6891 chr6
	hHR001972 -	1.045	0.643467
	hHA034677 *	-0.99	0.76961
	hHC018637 +	0.266667	0.337095
TTC3	7267 chr
	hHR025595 -	0.106667	0.485421
	hHC025596 +	0.103333	0.15308
	hHA032534 *	0.0466667	0.420278
	hHA032535 *	-0.293333	0.257164
	hHA033197 *	-0.783333	0.875233
	hHA033220 *	-0.375	0.487904
	hHA033281 *	-0.28	0.480833
	hHA033363 *	-0.095	0.233345
	hHA033409 *	-0.493333	0.679877

## Sheet: 4h
ABCG1	9619 chr21	Mean	Stdev
	hHA035339 *	0.12	0.749533
	hHA038916 *	1.46333	0.575529
	hHA037851 *	-0.025	0.0919239
	hHA039714 *	-0.163333	0.603517
	hHC022442 +	0.186667	0.0832666
ABL2	27 chr1
	hHC022174 +	-0.546667	0.550757
	hHR016099 -	-0.456667	0.358376
	hHA036597 *	0	0.0565685
	hHA040039 *	1.75333	0.326241
ACADM	34 chr1
	hHA034017 *	-0.595	0.0353553
	hHA034431 *	-0.806667	0.237557
	hHC017309 +	0.243333	0.566598
	hHR003910 -	-0.566667	0.320208
ACAS2	55902 chr20
	hHA038037 *	-0.87	0.665507
	hHA039589 *	1.33333	0.402036
	hHC009531 +	-0.06	0.196723
ACAT2	39 chr6
	hHC026439 +	0.72	0.320468
	hHA039086 *	-1.17333	0.786469
	hHC009449 +	-1.04667	0.0776745
ACOX3	8310 chr4
	hHC014132 +	0.393333	0.178979
	hHA037456 *	-0.766667	0.217332
ACTL6B	51412 chr7
	hHC022231 +	-0.09	0.341174
	hHA037515 *	1.06333	0.40464
	hHA039160 *	-1.15648e-18	0.052915
	hHA038754 *	-0.193333	0.110604
ADA	100 chr20
	hHC016014 +	-0.82	0.445084
	hHA032818 *	0.893333	0.673523
ADAM12	8038 chr10
	hHC006132 +	1.82667	0.531633
	hHA033829 *	0.125	0.53033
	hHA040385 *	0.225	0.516188
	hHA037380 *	-0.25	0.438406
	hHA039786 *	-0.103333	0.175024
	hHA034299 *	0.193333	0.180093
	hHA036273 *	0.0833333	0.158219
	hHA035389 *	0.03	0.612209
ADAMTS9	56999 chr3
	hHC008375 +	0.6	0.509117
	hHA033926 *	-0.955	0.0212132
	hHA038446 *	-0.12	0.165227
	hHA034698 *	0.24	0.27
	hHA037336 *	0.565	0.0494975
	hHA033856 *	0.33	0.216564
	hHA037013 *	0.17	0.39598
	hHA037762 *	-0.0133333	0.0665833
	hHA037441 *	-1.12667	0.377403
	hHA033886 *	0.18	0.0707107
	hHA034863 *	0.173333	0.61101
ADD3	120 chr10
	hHA040541 *	-0.123333	0.212211
	hHA036065 *	1.905	0.502046
	hHA035950 *	-1.08	0.182483
	hHC016034 +	-0.42	0.533292
	hHC010045 +	-0.75	0.240624
	hHR004476 -	-0.885	0.26163
AKAP1	8165 chr17
	hHA039282 *	1.665	0.318198
	hHA035529 *	-0.926667	0.59702
	hHA034264 *	-0.63	0.292062
	hHC015690 +	-0.456667	0.38371
ALDOA	226 chr16
	hHA038102 *	-0.68	0.0848528
	hHA039461 *	0.103333	0.558957
	hHR018281 -	-0.22	0.441362
	hHA037548 *	-0.32	0.339411
	hHA039462 *	-0.116667	0.337095
	hHA039535 *	0.81	0.200749
	hHC030533 +	-0.423333	0.31628
ANGPT1	284 chr8
	hHC001769 +	1.88667	0.428291
	hHA033873 *	-1.57333	0.250267
	hHA036200 *	-0.966667	0.545008
	hHA033674 *	0.24	0.59925
ANLN	54443 chr7
	hHA035901 *	-0.59	0.217945
	hHC002256 +	1.01333	0.345881
APG16L	55054 chr2
	hHA032702 *	-0.35	0.254558
	hHA032703 *	-0.815	0.247487
	hHC001894 +	0.666667	0.489524
APRIN	23047 chr13
	hHA034356 *	-0.325	0.26163
	hHA035672 *	-0.515	0.417193
	hHC007456 +	-1.6	1.34
	hHA033746 *	-0.406667	0.819898
	hHR007080 -	-0.593333	0.680025
ARHGAP6	395 chrX
	hHC004926 +	0.506667	0.403774
	hHA040330 *	-0.32	0.0282843
	hHA035161 *	1.42667	1.22087
ARHGEF1	9138 chr19
	hHA040486 *	1.33	0.43
	hHA040430 *	-0.28	0.356791
	hHA039266 *	-0.243333	0.563235
	hHC025250 +	-0.24	0.658179
ARHGEF9	23229 chrX
	hHC009004 +	0.74	0.06245
	hHA033932 *	-0.98	0.381838
	hHA035054 *	-1.05	0.874814
ARL6IP4	51329 chr12
	hHA040458 *	0.993333	0.551755
	hHA038793 *	-0.346667	0.24173
	hHC023083 +	-0.203333	0.212211
ARMC8	25852 chr3
	hHA036012 *	-0.945	0.26163
	hHA033292 *	-0.826667	0.391706
	hHA040725 *	-1.25333	0.0493288
	hHA032999 *	-1.44333	0.202073
	hHA032903 *	-0.726667	0.316596
	hHA032992 *	-1.28333	0.438216
	hHA032898 *	-0.576667	0.282194
	hHA032815 *	-0.76	0.353695
	hHA033140 *	-1.56	0.296985
	hHA033008 *	-1.29667	0.266896
	hHA034527 *	-0.54	0.134536
	hHC005910 +	-0.16	0.291033
ARPC1B	10095 chr7
	hHA039825 *	1.55	0.05
	hHC022866 +	0.206667	0.424421
ASAH1	427 chr8
	hHC018342 +	-0.813333	0.448367
	hHC010920 +	-0.583333	0.0832666
	hHA034310 *	-2.08	0.59397
	hHA039024 *	0.626667	1.16423
	hHA034581 *	0.19	0.536936
ASPH	444 chr8
	hHA035407 *	-0.823333	0.235018
	hHA038649 *	-0.353333	0.785642
	hHA036979 *	-0.566667	0.517912
	hHA038074 *	-0.66	0.169706
	hHA036397 *	-0.095	0.33234
	hHA038158 *	-0.38	0.141421
	hHA037194 *	-1.09667	0.335012
	hHA035408 *	-1.255	0.190919
	hHA037499 *	-0.456667	0.0665833
	hHA035112 *	-0.96	0.325269
	hHC010929 +	0.2	0.411461
	hHA035788 *	-0.946667	0.164418
	hHR004283 -	0.613333	0.508953
	hHC015903 +	0.34	0.903549
ASTN2	23245 chr9
	hHC016978 +	-0.46	0.113137
	hHA040642 *	1.48333	0.825611
ATF2	1386 chr2
	hHC004791 +	0.236667	0.323316
	hHA037964 *	-0.893333	0.170392
ATF4	468 chr22
	hHA034990 *	1.52333	0.440606
	hHR015290 -	1.13	0.151327
	hHA033455 *	0.845	0.0919239
	hHC029954 +	-0.206667	0.498029
ATP2A2	488 chr12
	hHC026818 +	-0.486667	0.181475
	hHR025633 -	-1.07333	0.64671
	hHA034541 *	-1.71333	0.622281
ATP6V0A1	535 chr17
	hHA039098 *	-0.16	1.54787
	hHC018147 +	-0.326667	0.231157
	hHC010229 +	-0.45	0.41328
ATP6V1H	51606 chr8
	hHC002252 +	0.983333	0.220303
	hHC023225 +	0.306667	0.172143
	hHA032395 *	-0.695	0.162635
ATP9B	374868 chr18
	hHA033887 *	-0.783333	0.372066
	hHC005608 +	0.21	0.193132
ATRN	8455 chr20
	hHA033023 *	-0.5	0.617981
	hHA035729 *	-1.06	0.650538
	hHA038692 *	-0.8	0.247588
	hHA033647 *	-0.223333	0.629788
	hHC001912 +	0.7	0.132288
B1	27241 chr7
	hHA034021 *	-0.883333	0.316439
	hHC005568 +	0.486667	0.704012
	hHC007855 +	0.323333	0.133167
BAZ1A	11177 chr14
	hHC001996 +	0.00333333	0.652482
	hHA038477 *	-0.77	0.376431
BCL11A	53335 chr2
	hHC020641 +	0.76	0.83863
	hHR002374 -	-0.676667	0.22053
	hHA033698 *	-1.62667	0.955737
BCL11B	64919 chr14
	hHC008410 +	0.985	0.473762
	hHA034494 *	-0.883333	0.0208167
	hHA039380 *	-0.0633333	0.39879
BCL2	596 chr18
	hHC002540 +	1.435	1.36472
	hHA033818 *	-1.35667	0.531539
	hHA038784 *	0.00333333	0.895396
BCL2L14	79370 chr12
	hHA036149 *	0.5	0.494975
	hHA038696 *	-0.886667	0.170098
	hHA038204 *	0.15	0.268701
	hHC020029 +	0.343333	0.283608
	hHA038205 *	0.166667	0.372335
BCL7B	9275 chr7
	hHC012878 +	-0.763333	0.584323
	hHA038327 *	1.21333	0.678847
	hHC028591 +	0.47	0.191572
BCOR	54880 chrX
	hHA033978 *	-1.54	0.311127
	hHC004324 +	0.61	0.425793
	hHA035266 *	-1.14667	1.30067
	hHA037031 *	-0.803333	0.40129
	hHA034955 *	-0.823333	0.200333
	hHA036033 *	-0.883333	0.19218
	hHA036446 *	-0.0866667	0.460579
	hHA038281 *	-0.34	0.277308
	hHA039240 *	-0.545	0.13435
	hHA038540 *	-0.776667	0.210792
	hHA039118 *	-0.945	0.388909
	hHA032653 *	-1.35333	0.160416
	hHA033656 *	0.26	0.191572
BMP4	652 chr14
	hHC006095 +	0.583333	0.234379
	hHA039929 *	0.19	0.245561
	hHA038816 *	-0.466667	0.206478
BNIPL	149428 chr1
	hHA038082 *	-0.38	0.262869
	hHA035702 *	0.03	0.0848528
	hHA035113 *	2.55667	2.29348
	hHA034757 *	-0.42	0.0989949
	hHC005852 +	0.66	0.325269
BRD4	23476 chr19
	hHR012253 -	0.346667	0.0450925
	hHA035962 *	0.56	0.325269
	hHA039930 *	0.433333	0.338428
	hHA040340 *	0.09	0.525738
	hHA039022 *	0.216667	0.369639
	hHA039964 *	-0.08	0.465188
	hHA038306 *	-0.193333	0.249867
	hHA039069 *	0.226667	0.126623
	hHA040372 *	0.46	0.31241
	hHA036772 *	-1.08	0.212132
	hHC018747 +	0.26	0.10583
	hHA036874 *	0.47	0.043589
BTBD3	22903 chr20
	hHA040471 *	1.76	0.23516
	hHA035352 *	-0.005	0.318198
	hHC004523 +	0.5	0.427902
BTN3A1	11119 chr6
	hHA039900 *	-1.19333	0.663425
	hHA039942 *	-0.713333	0.837695
	hHC020281 +	0.27	0.155563
	hHA038420 *	-0.69	0.461194
	hHR017224 -	-0.47	0.0141421
C10orf6	55719 chr10
	hHA037891 *	-0.12	0.3747
	hHA034653 *	-0.196667	0.221435
	hHC009526 +	-0.236667	0.43501
	hHA034895 *	0.25	0.0565685
	hHA037065 *	-0.426667	0.215484
	hHA034361 *	-1.345	0.869741
	hHA034112 *	-0.453333	0.82803
	hHA034001 *	-1.02333	0.509346
	hHA035387 *	-1.80667	1.23872
	hHA035085 *	-0.72	0.926769
	hHA034737 *	-0.93	0.251197
	hHA039481 *	-0.736667	0.270617
	hHA034981 *	-0.59	0.39598
	hHA037373 *	-0.966667	0.175024
	hHA038803 *	-2.76667	1.79606
	hHA037592 *	-0.92	0.430929
	hHA033640 *	-1.63333	1.58711
	hHR007232 -	-0.0666667	0.133167
C10orf9	219771 chr10
	hHA040334 *	1.31333	0.791349
	hHA036476 *	0.393333	0.347035
	hHC017259 +	0.363333	0.457639
	hHA038467 *	0.22	0.285132
	hHC025213 +	0.06	0.226495
	hHA034566 *	-0.743333	0.221435
C10orf97	80013 chr10
	hHC002287 +	-0.25	0.192873
	hHA034982 *	-1.31667	0.324705
	hHA036760 *	-0.9	0.435546
	hHA034983 *	-0.623333	0.529371
	hHA032764 *	-1.18333	0.462313
C11orf15	56674 chr11
	hHC007242 +	-0.496667	0.461772
	hHC012421 +	0.153333	0.356417
	hHA035612 *	-1.24	0.405956
C13orf11	55002 chr13
	hHA035759 *	-1.465	0.388909
	hHA033792 *	0.0566667	0.708896
	hHA037888 *	-0.975	0.53033
	hHC003413 +	0.0133333	0.204042
C14orf102	55051 chr14
	hHC014071 +	-0.726667	0.359212
	hHR012403 -	-0.57	0.422256
	hHA039638 *	0.136667	0.190088
	hHA039888 *	0.51	0.33
C16orf35	8131 chr16
	hHC022566 +	0.23	0.157162
	hHA036811 *	-1.19	0.165227
	hHA035717 *	-0.89	0.37
C1QDC1	65981 chr12
	hHC002280 +	0.663333	0.743259
	hHC023113 +	2.37667	2.60508
	hHA037140 *	-0.21	0.381838
	hHA038694 *	-0.643333	0.120968
C1QTNF1	114897 chr17
	hHA039284 *	1.97	0.381838
	hHC013243 +	-0.07	0.12
C1QTNF3	114899 chr5
	hHC003818 +	1.06667	1.25993
	hHA034009 *	-0.425	0.289914
	hHA034820 *	-0.49	0.160935
	hHA037598 *	-0.16	0.240624
	hHA037485 *	-0.303333	0.190875
	hHA036184 *	0.255	0.403051
	hHA036185 *	0.07	0.660908
C20orf155	54675 chr20
	hHA034867 *	-1.54667	0.128582
	hHC005310 +	0.15	0.321403
C20orf7	79133 chr20
	hHA032322 *	-0.465	0.0777817
	hHA039414 *	-1.115	0.148492
	hHA036826 *	-0.86	0.268701
	hHC008045 +	0.186667	0.195533
C2orf28	51374 chr2
	hHA039859 *	1.10667	0.664028
	hHC017103 +	-1.10667	1.08002
C2orf3	6936 chr2
	hHR008816 -	0.933333	0.442418
	hHC004381 +	0.513333	0.70812
	hHA034970 *	-1.3	0.1249
	hHA036466 *	-0.796667	0.130512
C4orf14	84273 chr4
	hHC005052 +	0.26	0.217025
	hHA038544 *	-1.02333	0.654319
C5orf4	10826 chr5
	hHC008122 +	1.20667	0.550757
	hHA038395 *	-0.265	0.0212132
	hHA035397 *	0.23	0.0424264
	hHA038299 *	0.735	0.33234
	hHA040627 *	-0.796667	0.54151
	hHA040113 *	0.223333	0.568712
	hHA039202 *	-0.34	0.0141421
C5orf5	51306 chr5
	hHC002250 +	1.53333	0.366106
	hHA032797 *	-0.905	0.403051
C9orf55	55667 chr9
	hHA037583 *	-0.84	0.367696
	hHC005319 +	0.876667	0.840972
	hHC008775 +	-0.273333	0.336502
CA11	770 chr19
	hHA032370 *	1.08667	1.30496
	hHC020247 +	-0.06	0.183576
Cab45	51150 chr1
	hHC013106 +	0.0266667	0.240069
	hHA040703 *	1.38	0.419404
CASP7	840 chr10
	hHA039427 *	0.58	0.253574
	hHC023847 +	-1.29667	0.37072
CAST	831 chr5
	hHA039635 *	-0.08	0.13
	hHA038723 *	-0.125	0.247487
	hHA032785 *	0.403333	0.341516
	hHA034988 *	-0.0966667	0.0152753
	hHA038724 *	0.01	0.183848
	hHA034005 *	-1.135	0.13435
	hHC015380 +	0.845	0.431335
CCNT2	905 chr2
	hHA035177 *	-1.11333	1.09774
	hHC008094 +	0.353333	0.207926
CD200	4345 chr3
	hHA039042 *	-0.616667	0.460905
	hHA037230 *	0.14	0.182483
	hHC002043 +	0.57	0.848941
CD28	940 chr2
	hHA034479 *	-0.73	0.330454
	hHC024423 +	0.466667	0.396779
	hHR008889 -	0.283333	0.119304
CD99L2	83692 chrX
	hHR016866 -	-0.64	0.514198
	hHA037035 *	-0.556667	0.210317
	hHC018662 +	-0.226667	0.462313
	hHA037952 *	-0.125	0.00707107
	hHA032826 *	1.38	0.121244
CDADC1	81602 chr13
	hHA034812 *	-0.96	0.687895
	hHA034486 *	-0.116667	0.322542
	hHC006137 +	0.8	0.5
CDC7	8317 chr1
	hHA036398 *	0.586667	0.530503
	hHC002978 +	-0.733333	0.213854
CDK5RAP3	80279 chr17
	hHA038847 *	-1.32	0.86122
	hHR025491 -	0.01	0.884534
	hHC029906 +	0.256667	0.172434
CDKN3	1033 chr14
	hHC026199 +	0.603333	0.310698
	hHA034304 *	-0.93	0.149332
	hHA032350 *	-1.22	0.34176
CERK	64781 chr22
	hHC009927 +	-0.483333	0.181475
	hHA037070 *	-0.346667	0.315013
	hHA032813 *	-0.413333	0.374477
	hHA038148 *	-0.536667	0.0550757
	hHA035483 *	0.0433333	0.530031
	hHA039927 *	-0.163333	0.176163
	hHA038227 *	1.345	0.0212132
	hHA038228 *	-0.46	0.0565685
	hHA038631 *	-0.0533333	0.198578
	hHA037484 *	-0.52	0.242693
	hHA040643 *	1.925	0.162635
CGI-09	51605 chr20
	hHC003672 +	0.34	0.920489
	hHA034203 *	-0.833333	0.202073
CGI-14	51005 chr16
	hHC026588 +	1.62	0.47571
	hHA039288 *	1.685	0.0636396
	hHA032548 *	0.196667	0.769437
	hHC025231 +	0.14	0.216564
CLK4	57396 chr5
	hHC006460 +	-0.01	0.212132
	hHA033128 *	0.41	0.236432
	hHA032801 *	1.48667	1.55693
CNOT7	29883 chr8
	hHR029677 -	-0.783333	0.866391
	hHA033109 *	-0.73	0.404475
	hHC029945 +	-0.233333	0.120968
	hHA034130 *	-0.466667	0.430155
	hHA033206 *	1.02	0.0707107
COPZ2	51226 chr17
	hHC021548 +	0.563333	0.265016
	hHA037533 *	0.496667	0.80102
	hHA040149 *	1.61	0.0141421
	hHA032512 *	-0.72	0.0282843
	hHA035813 *	0.145	0.0212132
CORO2A	7464 chr9
	hHC005731 +	-0.09	1.69967e-17
	hHC009579 +	-0.533333	0.463717
	hHA039136 *	-0.253333	0.0208167
	hHA032972 *	1.32333	1.24134
COX15	1355 chr10
	hHR005484 -	-0.223333	0.331713
	hHA033794 *	-0.936667	0.44411
	hHC020734 +	0.226667	0.0251661
CPEB2	132864 chr4
	hHA037356 *	0.663333	0.920072
	hHC020091 +	-1.87	2.02378
CREB1	1385 chr2
	hHA037464 *	-0.566667	0.0450925
	hHC007409 +	-0.573333	0.327159
	hHC003022 +	1.19667	1.19718
CRHR1	1394 chr17
	hHA040327 *	-0.976667	0.603849
	hHA040443 *	-0.15	0.262869
	hHA039338 *	0.12	0.39598
	hHC021311 +	0.636667	0.453468
CRYZ	1429 chr1
	hHC003279 +	-0.87	0.456399
	hHA034918 *	-1.57333	0.378726
	hHA033488 *	-0.94	0
	hHC032025 +	-0.67	0.606548
	hHA033488 *	-0.94	0
	hHC032025 +	-0.67	0.606548
CSNK1G2	1455 chr19
	hHA033133 *	1.675	1.15258
	hHC024880 +	0.0633333	0.371663
	hHR026879 -	0.583333	0.191398
CTLA4	1493 chr2
	hHA033052 *	-1.59333	1.72816
	hHC014834 +	0.346667	1.84871
CUTC	51076 chr10
	hHA035865 *	-1.33333	0.431895
	hHC006828 +	0.28	0.575065
CUTL1	1523 chr7
	hHA035492 *	-0.455	0.219203
	hHA038480 *	0.0433333	0.438786
	hHA039068 *	-0.626667	0.395517
	hHA039519 *	0.423333	0.799521
	hHA039310 *	-0.09	0.353553
	hHA038402 *	0.74	0.583866
	hHA035961 *	0.506667	0.382797
	hHA034497 *	-0.816667	0.169214
	hHC025512 +	0.57	0.0848528
D8S2298E	7993 chr8
	hHA035694 *	-1.885	0.275772
	hHC020889 +	0.183333	0.247857
DAB2	1601 chr5
	hHC020110 +	-0.345	0.0777817
	hHA032792 *	1.08	0.381838
DATF1	11083 chr20
	hHC020514 +	0.583333	0.357957
	hHC015743 +	-2.67	1.9201
	hHR013236 -	-0.9	0.151327
	hHA040580 *	1.15	0.259422
	hHA033582 *	0.62	0.439204
DAZAP1	26528 chr19
	hHA040704 *	1.14333	1.08094
	hHC004563 +	0.163333	0.0416333
DDB2	1643 chr11
	hHA034683 *	-0.443333	0.430039
	hHA032985 *	-0.0466667	0.546291
	hHA033176 *	-0.666667	0.178979
	hHA038427 *	-0.78	0.314325
	hHC003558 +	1.10333	0.970069
DDX17	10521 chr22
	hHR010023 -	-0.903333	0.0251661
	hHC012529 +	-0.28	0.111355
	hHA034111 *	-0.85	0.31241
	hHA035676 *	0.46	0.282843
	hHA035192 *	0.18	0.0964365
	hHA035386 *	0.116667	0.168028
	hHA034362 *	0.465	0.247487
	hHA036666 *	0.203333	0.260832
	hHA036066 *	0.49	0.353553
	hHA035582 *	0.436667	0.197315
	hHA038941 *	0.81	0.491528
DDX31	64794 chr9
	hHA034049 *	-0.49	0.429302
	hHC005355 +	0.553333	0.700738
	hHA037472 *	-0.836667	0.193993
	hHA036269 *	-0.976667	0.160416
	hHA034355 *	-1.1	0.425088
	hHA034234 *	0.32	0.165227
DEGS1	8560 chr1
	hHA032426 *	0.703333	0.552932
	hHA035415 *	-0.183333	0.180093
	hHC025248 +	-0.543333	0.273191
DGKA	1606 chr12
	hHA039187 *	0.18	0.556776
	hHA039855 *	0.506667	0.650026
	hHC018727 +	-0.66	0.183848
DHX9	1660 chr1
	hHA033085 *	-0.253333	0.36074
	hHA033148 *	-0.61	0.213776
	hHA033218 *	-1.00667	0.657445
	hHA033233 *	-0.703333	0.335609
	hHA033212 *	-0.895	0.148492
	hHA035796 *	-0.41	0.186815
	hHA033067 *	-0.723333	0.145717
	hHA033080 *	-0.426667	0.882855
	hHA033006 *	-0.75	0.191572
	hHA033275 *	1.4	2.01547
	hHA033181 *	-0.715	0.106066
	hHA032909 *	-1.095	0.445477
	hHA033095 *	-0.826667	0.155027
	hHA033151 *	-0.456667	0.844768
	hHA033323 *	-0.955	0.0494975
	hHA032860 *	-0.95	0.157162
	hHA033202 *	-0.9	0.288444
	hHA033186 *	-1.005	0.247487
	hHA033029 *	-0.71	0.5003
	hHA033036 *	-1.05	0.262869
	hHA033237 *	-0.92	0.243311
	hHA033284 *	-0.98	0.19975
	hHC029599 +	-0.623333	0.37018
	hHR027143 -	-0.916667	0.106927
DICER1	23405 chr14
	hHR013301 -	-1.20667	0.662596
	hHC004198 +	1.22	0.73736
	hHA039017 *	-0.43	0.298161
	hHA040497 *	1.66333	0.0321455
DKFZP566E1	4425996 chr1
	hHA034024 *	-1.07667	0.106927
	hHC005207 +	0.176667	0.315647
DKFZp761I2	12383637 chr
	hHA039711 *	1.17333	0.273191
	hHC022977 +	-1.04	0.325269
	hHR018893 -	0.065	0.403051
DLC1	10395 chr8
	hHC003002 +	1.05	0.77
	hHA038955 *	1.21667	1.72619
	hHA035110 *	-0.02	0.204206
DLG4	1742 chr17
	hHC026166 +	-0.35	0.452548
	hHA040671 *	1.78333	0.583809
DNMT2	1787 chr10
	hHR007058 -	0.56	0.770195
	hHC002011 +	0.886667	0.105987
	hHC005509 +	0.52	0.935361
	hHA036567 *	-1.21333	0.315647
	hHA040298 *	-0.835	0.388909
DNMT3A	1788 chr2
	hHC009350 +	-0.76	0.513907
	hHA040349 *	-0.28	0.238956
	hHA034103 *	-0.455	0.0494975
	hHA032888 *	1.04667	0.254231
DPAGT1	1798 chr11
	hHC020540 +	-0.02	0.685493
	hHA038510 *	-1.71	0.302655
DPP3	10072 chr11
	hHR013854 -	-0.573333	0.187172
	hHA033241 *	-0.07	0.331512
	hHA033180 *	-0.523333	0.557704
	hHA033192 *	0.665	0.106066
	hHA033167 *	-0.955	0.0636396
	hHA032901 *	0.726667	0.688573
	hHA033164 *	-0.715	0.106066
	hHA033234 *	-0.573333	0.392598
	hHA033178 *	-0.35	0.0953939
	hHA033172 *	0.363333	0.479618
	hHC029634 +	-0.99	0.192873
	hHR029777 -	-0.516667	0.248261
	hHA033379 *	-0.866667	0.729817
DRF1	80174 chr17
	hHA037657 *	-0.276667	0.685371
	hHA035238 *	-0.293333	0.361156
	hHA037538 *	-0.593333	0.12741
	hHA038671 *	-0.626667	0.142244
	hHA040045 *	0.63	0.648614
	hHA039400 *	0.976667	1.60886
	hHA040046 *	0	0.296985
	hHA036522 *	-0.28	0.376431
	hHC018420 +	0	0.282843
DTNBP1	84062 chr6
	hHC012848 +	-0.785	0.26163
	hHA035123 *	1.26	0.890955
	hHC022979 +	-0.025	0.120208
ECE1	1889 chr1
	hHC021134 +	0.533333	0.427122
	hHA040629 *	-0.703333	0.670025
	hHC027521 +	0.853333	0.6787
EFHD2	79180 chr1
	hHA038077 *	0.653333	0.570731
	hHC013180 +	-0.72	0.121655
EIF3S9	8662 chr7
	hHA032858 *	1.14	0.195192
	hHC018901 +	-0.92	0.216564
EIF5	1983 chr14
	hHA032827 *	1.52333	0.422177
	hHA039962 *	-0.00333333	0.155671
	hHA038481 *	0.903333	0.510131
	hHC021477 +	-0.483333	0.296704
	hHR016958 -	-0.236667	0.314696
ELF2	1998 chr4
	hHC014543 +	0.136667	0.331713
	hHR011154 -	-0.346667	0.10504
	hHC030851 +	-1.07	0.0848528
	hHA033057 *	-0.806667	0.149778
	hHA033114 *	-0.6	0.395854
	hHA040367 *	1.24667	0.678552
	hHA036553 *	-0.173333	0.355575
ELMO1	9844 chr7
	hHC008901 +	0.803333	0.410163
	hHA037504 *	-1.36667	1.12451
	hHA039702 *	-0.455	0.586899
	hHA039215 *	-0.62	0.268701
	hHA037200 *	-1.12	0.212132
	hHA038830 *	-0.913333	0.352467
	hHA040299 *	-0.613333	0.175024
	hHA036783 *	-0.21	0.357911
	hHA036095 *	-0.44	0.353553
	hHA037625 *	-0.453333	0.449704
	hHA037506 *	-0.743333	0.567127
	hHA037821 *	-0.29	0.234307
	hHA040204 *	0.213333	0.115036
ELYS	25909 chr1
	hHR029550 -	-1.69667	0.31628
	hHA033155 *	-0.973333	1.54215
	hHR029203 -	-1.19333	0.42336
	hHC029501 +	-0.49	0.226053
	hHA037831 *	-0.516667	0.153731
	hHA038963 *	0.136667	0.39425
EMD	2010 chrX
	hHA040309 *	1.28	1.1345
	hHC022154 +	0.293333	0.155349
EPHA5	2044 chr4
	hHC003568 +	0.396667	1.28337
	hHA032677 *	-0.0433333	0.62043
EPHB2	2048 chr1
	hHA040678 *	-0.02	0.814678
	hHC020957 +	1.74333	0.715146
EPS8L1	54869 chr19
	hHA037083 *	0.0166667	0.090185
	hHA038648 *	-0.05	0.305123
	hHA040721 *	1.33667	0.430387
	hHC023490 +	0.43	0.230651
	hHC025233 +	1.96333	0.344287
ESCO1	114799 chr18
	hHC003816 +	0.8	1.16047
	hHC008133 +	-0.75	0.0754983
	hHA034701 *	-0.183333	0.790717
EVL	51466 chr14
	hHA032358 *	1.37	0.865043
	hHC013733 +	-0.266667	0.240069
EYA2	2139 chr20
	hHA038700 *	0.95	0.814678
	hHA040131 *	0.035	0.445477
	hHA037041 *	0.0333333	0.251064
	hHA032325 *	0.163333	0.25482
	hHA036932 *	-0.09	0.034641
	hHC015785 +	-0.31	0.25
EYA3	2140 chr1
	hHR015485 -	-0.38	0.169706
	hHA036505 *	-0.813333	0.155027
	hHC015486 +	0.606667	1.05192
	hHA036506 *	-0.34	0.326037
	hHC010095 +	-0.746667	0.160728
	hHA035320 *	-0.165	0.756604
EZH2	2146 chr7
	hHC027651 +	-0.623333	1.24777
	hHR026540 -	-0.435	0.106066
	hHA034773 *	-0.686667	0.417892
	hHA035620 *	-0.363333	0.296704
FAM62B	57488 chr7
	hHC003434 +	-0.01	0.314325
	hHA032315 *	-1.14	0.367696
FBXO11	80204 chr2
	hHC007680 +	0.853333	1.16518
	hHR001750 -	1.59333	0.873861
	hHA034349 *	-0.35	0.435086
	hHA036853 *	0.0966667	0.38553
	hHA034044 *	-0.25	0.19799
	hHA034725 *	-0.69	0.49689
	hHA035179 *	-0.213333	0.341516
	hHA033682 *	-0.155	0.445477
	hHA034969 *	-0.39	0.494975
	hHC013818 +	0.0466667	0.368963
FBXO22	26263 chr15
	hHC007849 +	-0.0733333	0.365559
	hHA034148 *	-1.16	0.59397
	hHA034786 *	-1.425	0.176777
	hHR005918 -	0.0266667	0.281129
FBXO3	26273 chr11
	hHR006727 -	0.46	0.531131
	hHA035614 *	-0.666667	0.25697
	hHC021493 +	0.35	0.618789
	hHA034322 *	0.156667	0.692917
	hHC026757 +	-1.09	0.169706
FBXO4	26272 chr5
	hHA034572 *	-1.04667	1.05765
	hHA035768 *	-1.585	0.445477
	hHA033747 *	-1.27667	0.53799
	hHC002878 +	-0.06	0.294618
FBXW5	54461 chr9
	hHC023090 +	0.42	0.380395
	hHA032859 *	1.20333	0.293995
	hHA040747 *	0.22	0.317962
FBXW7	55294 chr4
	hHC014076 +	-0.15	0.287924
	hHA036049 *	-1.01	0.497594
	hHA035173 *	-0.0933333	0.345881
	hHC022535 +	0.603333	0.540771
FCHO1	23149 chr19
	hHA040279 *	-0.693333	0.138684
	hHC020551 +	0.843333	0.441173
FCRL2	79368 chr1
	hHA038328 *	0.223333	0.270986
	hHC017695 +	0.53	0.307896
	hHC007293 +	0.553333	0.486038
	hHA036298 *	0.37	0.259422
	hHA036787 *	2.105	0.0212132
	hHA039575 *	-0.965	0.360624
FECH	2235 chr18
	hHC003858 +	0.683333	0.610683
	hHA040741 *	-0.756667	0.44658
	hHA035642 *	-1.04	0.379868
FLJ12118	79587 chr13
	hHC018415 +	1.33667	0.202073
	hHA035574 *	-0.243333	0.394631
	hHA032748 *	-1.78333	0.804632
	hHC021429 +	-0.486667	0.113725
	hHA032749 *	-0.506667	0.176163
FLJ14981	84954 chr19
	hHA038644 *	-0.843333	0.271355
	hHC018433 +	0.706667	0.143643
FLJ20294	55626 chr11
	hHC012786 +	-1.52	0.400375
	hHA038424 *	0.54	1.10395
FLJ21103	79607 chr11
	hHA034263 *	-1.13	0.176918
	hHC018885 +	0.01	0.356791
FLJ21820	60526 chr2
	hHC019766 +	-0.86	0.220681
	hHA034887 *	-1.91667	0.366924
FLJ23554	79864 chr11
	hHA035523 *	-0.193333	0.299388
	hHA038336 *	0.13	0.07
	hHA035622 *	0.14	0.565685
	hHA035623 *	0.225	0.615183
	hHA038337 *	0.21	0.149332
	hHA035624 *	1.14	0.141421
	hHA035524 *	0.0133333	0.375411
	hHC012468 +	-0.08	0.606218
FLJ32112	127428 chr1
	hHA035502 *	-0.78	0.1253
	hHC011125 +	-0.353333	0.155027
	hHC020728 +	0.985	0.700036
FSTL1	11167 chr3
	hHC008508 +	-0.0433333	0.595007
	hHA032580 *	1.20667	0.649333
FXYD1	5348 chr19
	hHA040451 *	1.66	0.0565685
	hHC018146 +	0.256667	0.183394
	hHA032380 *	0.26	0.460326
G6PC3	92579 chr17
	hHA037848 *	-1.43333	0.173877
	hHC021445 +	0.506667	0.727759
GAB2	9846 chr11
	hHC012174 +	0.08	0.192873
	hHA038425 *	0.11	0.365923
	hHA035131 *	0.446667	0.3646
	hHA032964 *	1.41	0.183303
GALT	2592 chr9
	hHA037584 *	-0.5	0.339411
	hHC020763 +	-0.566667	0.582266
	hHA038998 *	-1.24667	0.630661
GAPVD1	26130 chr9
	hHA039057 *	-0.45	0.581292
	hHC004865 +	0.833333	0.112398
GAS2	2620 chr11
	hHA036798 *	0.795	0.799031
	hHA032488 *	-0.74	0.51
	hHC023445 +	0.14	0.165227
	hHC005560 +	0.43	0.06
GCA	25801 chr2
	hHA035562 *	-0.736667	0.215716
	hHC013947 +	0.683333	0.358515
	hHR002483 -	0.79	0.449333
GDNF	2668 chr5
	hHA032922 *	0.99	0.741013
	hHA035877 *	-0.603333	0.306159
	hHC025940 +	0.22	0.0984886
GGA2	23062 chr16
	hHR011528 -	-0.326667	0.340783
	hHC012250 +	-0.803333	0.253246
	hHA037329 *	-1.13667	0.262742
	hHA038264 *	-2.17	0.169706
	hHA036525 *	-0.26	0.23516
GGA3	23163 chr17
	hHC008210 +	0.473333	0.564122
	hHA038342 *	-0.643333	0.0986577
	hHA034202 *	-0.385	0.162635
GGPS1	9453 chr1
	hHA035220 *	-0.81	0.112694
	hHC006580 +	0.736667	0.616144
GIT2	9815 chr12
	hHC006983 +	1.05667	0.434319
	hHA039805 *	0.005	0.120208
	hHA034789 *	-0.443333	0.465439
	hHA034460 *	-0.62	0.468081
GLA	2717 chrX
	hHC007854 +	0.63	0.0655744
	hHA032657 *	-0.405	0.26163
	hHA035650 *	-0.86	0.141421
GLMN	11146 chr1
	hHC005465 +	0.726667	0.494099
	hHA035889 *	-1.2	0.19975
	hHA035980 *	-0.236667	0.202073
GNG7	2788 chr19
	hHC013319 +	0.34	0.226274
	hHA036971 *	0.823333	1.23249
GOLPH2	51280 chr9
	hHC012375 +	0.01	0.08
	hHA039783 *	1.10333	0.299555
	hHA037169 *	0.23	0.305123
GPR64	10149 chrX
	hHC005447 +	-0.72	1.90843
	hHA035928 *	-0.52	0.93504
GPS2	2874 chr17
	hHR019706 -	-1.05667	0.136137
	hHA038096 *	-1.32333	0.427122
	hHC024271 +	-0.626667	0.312143
	hHA038433 *	-0.59	0.0953939
	hHA039759 *	-0.383333	0.20502
	hHA040189 *	1.12333	0.985004
	hHA037216 *	0.416667	0.352467
	hHA038973 *	-0.193333	0.257941
	hHA035999 *	0.0433333	0.15695
	hHA036999 *	-0.74	0.212132
	hHA040043 *	-0.15	0.23388
	hHA039173 *	0.69	0.622254
	hHA036905 *	-0.215	0.205061
	hHA038180 *	0.496667	0.648408
	hHA039456 *	-0.256667	0.210079
GPSN2	9524 chr19
	hHC020706 +	0.276667	0.24173
	hHA032959 *	-0.556667	0.0503322
	hHA033049 *	-0.736667	0.332014
	hHA040727 *	-0.72	0.236432
	hHC027229 +	-0.58	0.121244
GRLF1	2909 chr19
	hHA038739 *	-0.21	0.748398
	hHC025164 +	0.683333	0.549939
	hHA038241 *	-0.895	0.374767
	hHA038071 *	0.536667	0.925221
	hHR024462 -	0.333333	0.136137
GRM1	2911 chr6
	hHA038423 *	-0.51	0.405093
	hHC003900 +	0.876667	0.827124
GRSF1	2926 chr4
	hHC017301 +	-1.135	0.0353553
	hHC009053 +	-0.45	0.222711
	hHA032892 *	1.17667	0.10504
GTSE1	51512 chr22
	hHA037902 *	-0.333333	0.559404
	hHC011298 +	1.21	0.701641
HDAC9	9734 chr7
	hHA036394 *	0.373333	0.407962
	hHA033834 *	-1.23	0.400375
	hHA033804 *	0.0433333	0.466083
	hHC009655 +	0.51	0.169706
HLC-8	55028 chr17
	hHA038851 *	-1.61	0.396863
	hHC006855 +	0.316667	0.145717
HMGA1	3159 chr6
	hHA032817 *	1.30667	0.668755
	hHA039161 *	-0.2	0.0964365
	hHC030351 +	-1.51	0.81074
	hHR030322 -	-1.28667	0.448367
HMGCL	3155 chr1
	hHC014607 +	-0.813333	0.148436
	hHA032431 *	-0.85	0.05
	hHA035223 *	-0.633333	0.206478
	hHC017595 +	0.42	0.562406
HOXB6	3216 chr17
	hHR015537 -	0.28	0.212132
	hHC029897 +	1.92333	0.427239
	hHA035814 *	-0.163333	0.740968
	hHA039979 *	-0.05	0.325269
HPCAL1	3241 chr2
	hHA040292 *	0.513333	0.655769
	hHA040460 *	-0.02	0.212132
	hHA039550 *	0.0833333	0.150444
	hHC019294 +	-0.765	0.0919239
HRB	3267 chr2
	hHA036351 *	-0.54	0.26
	hHC001463 +	0.535	0.106066
HRIHFB2122	11078 chr22
	hHC028350 +	0.216667	0.462313
	hHA039597 *	-0.725	0.417193
	hHA040620 *	-0.38	0.537401
	hHA039870 *	-0.743333	0.176163
	hHA032847 *	0.0766667	0.306649
	hHA038733 *	-0.93	0.350428
	hHA039434 *	-0.17	0.466047
	hHA036965 *	-0.57	0.502394
	hHC024044 +	-0.225	0.403051
	hHA037979 *	-1.25667	0.381357
HSPC135	29083 chr3
	hHA036131 *	-1.31	0.0282843
	hHC008644 +	0.0433333	0.251462
IDH3G	3421 chrX
	hHC016714 +	0.553333	0.115036
	hHA039546 *	-0.806667	0.647328
	hHC017311 +	1.31	0.762168
IL12RB1	3594 chr19
	hHA036773 *	0.25	0.367696
	hHC015547 +	0.46	0.340441
	hHA040732 *	-0.255	0.233345
	hHA039207 *	-1.35333	0.996711
	hHA039890 *	-0.38	0.339411
	hHA038951 *	0.28	0.565685
	hHA039932 *	0.25	0.551543
IL17RC	84818 chr3
	hHA036913 *	0.293333	0.306159
	hHA039659 *	0.295	0.0777817
	hHA037126 *	-1.08667	1.06049
	hHA039660 *	-0.095	0.162635
	hHA032556 *	-0.0166667	0.303535
	hHA040597 *	2.05	0.230651
	hHC018431 +	0.476667	0.572393
ILF3	3609 chr19
	hHA039933 *	-0.403333	0.172143
	hHA036193 *	0.363333	1.00002
	hHC021702 +	-0.393333	0.0757188
	hHA034664 *	-1	0.185203
	hHA037911 *	-0.0733333	0.197569
	hHA039965 *	-1.42667	0.494402
	hHA036975 *	-0.956667	0.307463
	hHR016416 -	-0.665	0.13435
ING1	3621 chr13
	hHA036180 *	0.1	0.381838
	hHA035861 *	-0.22	0.301164
	hHA033606 *	1.06667	0.726659
	hHC006786 +	-0.683333	0.700309
INO80	54617 chr15
	hHC004317 +	0.223333	0.255799
	hHA038864 *	-1.42	0.425323
INSIG2	51141 chr2
	hHA038213 *	-1.35	0.217025
	hHC002691 +	-0.213333	0.589435
	hHC003400 +	-0.173333	0.245832
ITGA7	3679 chr12
	hHC022503 +	1.11333	1.01293
	hHA038695 *	-0.683333	0.341955
	hHC019712 +	0.146667	0.236291
ITGAE	3682 chr17
	hHA036802 *	-0.92	0
	hHA038765 *	-0.793333	0.188768
	hHC013671 +	0.466667	0.412593
	hHA036997 *	0.975	0.120208
ITGB1BP1	9270 chr2
	hHC002187 +	0.96	0.91033
	hHA039781 *	-0.65	0.400375
JARID1A	5927 chr12
	hHR013774 -	-0.42	0.144222
	hHA035348 *	-0.765	0.304056
	hHC013150 +	0.58	0.117898
JUP	3728 chr17
	hHC014627 +	-0.353333	0.263122
	hHA039397 *	-0.206667	3.01805
KCNC3	3748 chr19
	hHC021007 +	-0.0266667	0.162583
	hHA037189 *	1.07	0.997447
KCNC4	3749 chr1
	hHC025094 +	0.446667	0.250067
	hHA036689 *	-0.74	0.21166
	hHA039833 *	0.0366667	0.150444
	hHA037733 *	-0.43	0.230651
	hHR003633 -	0.31	0.494267
	hHA036781 *	-2.57333	2.03525
KIAA0310	9919 chr9
	hHC011437 +	1.04	1.5025
	hHR009278 -	-0.363333	0.246644
	hHA032741 *	-1.03333	0.198578
KIAA1411	57579 chr6
	hHC014713 +	-0.78	0.841249
	hHA038093 *	-0.653333	0.109697
	hHC005001 +	0.42	0.988079
KIAA1967	57805 chr8
	hHA032906 *	0.32	0.31241
	hHA036586 *	-0.0633333	0.817945
	hHC013769 +	-0.52	0.685055
KNS2	3831 chr14
	hHC014632 +	0.04	0.282843
	hHC024085 +	0.38	0.23516
	hHA032360 *	-0.466667	0.133167
	hHA034250 *	-1.39667	0.610109
	hHA036872 *	-0.09	0.330606
	hHA040448 *	-0.29	0.0707107
	hHA032810 *	-0.143333	0.431895
	hHA034995 *	0.205	0.120208
KRIT1	889 chr7
	hHR004740 -	0.74	0.890955
	hHC016889 +	-0.03	0.45299
	hHA035421 *	-0.54	0.0608276
	hHA033967 *	-1.04333	0.726246
LAMA3	3909 chr18
	hHA040481 *	0.295	0.0636396
	hHA037675 *	0.283333	0.0832666
	hHA035152 *	-0.115	0.148492
	hHA036022 *	0.375	0.544472
	hHA039233 *	0.18	0.221133
	hHA039412 *	-0.116667	0.419563
	hHA038198 *	0.1	0.0848528
	hHA036237 *	0.3	0.372424
	hHA035639 *	-0.025	0.106066
	hHA039852 *	1.05	0.424264
	hHA038199 *	0.07	0.5469
	hHA034699 *	0.16	0.10583
	hHA035446 *	0.055	0.0353553
	hHA038861 *	-0.156667	0.284312
	hHA035447 *	-0.33	0.240416
	hHA035827 *	0.005	0.00707107
	hHA037676 *	-0.173333	0.0550757
	hHA037765 *	0.07	0.480833
	hHA038527 *	0.0433333	0.417413
	hHA038449 *	-0.09	0.141421
	hHA034700 *	0.18	0.212132
	hHA039853 *	-0.0266667	0.080829
	hHA038604 *	-0.66	0.367696
	hHA038028 *	1.77	0.127279
	hHA038922 *	-0.0566667	0.0550757
	hHA034950 *	0.23	0.0565685
	hHA037135 *	0.27	0.05
	hHA039467 *	-0.175	0.0636396
	hHA039664 *	0.775	0.0777817
	hHA035153 *	0.116667	0.411866
	hHA039665 *	0.173333	0.300056
	hHA038685 *	0.0966667	0.390171
	hHA037557 *	-0.04	0.0282843
	hHA036238 *	0.595	0.403051
	hHA038686 *	0.0666667	0.265769
	hHC019520 +	0.11	0.212132
LAMP2	3920 chrX
	hHA034162 *	-1.68	0.600999
	hHA033861 *	-0.946667	0.697161
	hHR003931 -	-0.39	0.087178
	hHA034336 *	-0.605	0.374767
	hHC012010 +	-0.156667	0.0971253
LANCL1	10314 chr2
	hHC020920 +	0.44	1.41269
	hHA035375 *	-1.11	0.298664
LHX3	8022 chr9
	hHC015681 +	2.55	0.311127
	hHA039195 *	-0.265	0.176777
	hHA040178 *	1.14	0.385876
	hHA040059 *	0.0266667	0.378197
LHX6	26468 chr9
	hHC008234 +	0.11	0.0141421
	hHA038143 *	0.97	1.10241
LIG4	3981 chr13
	hHC002508 +	-0.273333	0.65041
	hHA038802 *	-1.21333	0.513258
LOC124245	124245 chr16
	hHA037665 *	-1.04	0.229129
	hHC024710 +	0.3	0.409512
	hHC024935 +	0.0633333	0.0802081
LOC253982	253982 chr16
	hHA032881 *	1.09	0.596322
	hHC008219 +	0.135	0.0777817
	hHA034525 *	-0.81	0.46669
LOC85865	85865 chr7
	hHA038398 *	-1.04	0.238956
	hHA038476 *	-1.35	0.345977
	hHC003212 +	-0.273333	0.41065
LOC89894	89894 chr12
	hHC001913 +	1.77	0.295466
	hHA036030 *	-0.78	0.219317
	hHA032630 *	-0.885	0.233345
LOC90624	90624 chr5
	hHA035681 *	-1.09	0.236432
	hHC004075 +	0.133333	0.609289
LOC92305	92305 chr4
	hHC003788 +	0.666667	0.480867
	hHA037250 *	-0.683333	0.160416
LOC92558	92558 chr12
	hHC023524 +	0.21	0.101489
	hHR014469 -	1.02333	0.480139
	hHA038792 *	-1.00333	0.385919
LPIN1	23175 chr2
	hHA039474 *	0.913333	1.615
	hHC006698 +	0.18	0.447102
LRRFIP2	9209 chr3
	hHC005426 +	-0.19	0.384318
	hHA034948 *	-0.813333	0.161967
	hHA038349 *	-0.133333	0.190875
	hHA036326 *	0.583333	0.539104
	hHA032878 *	-0.265	0.275772
	hHA038983 *	-0.51	0.268701
	hHA038350 *	1.11	0.240416
LST1	7940 chr6
	hHA039394 *	-0.633333	0.205508
	hHA040357 *	1.31	0.585918
	hHC012113 +	-1.26	0.25632
LTBP1	4052 chr2
	hHA040020 *	0.806667	0.330051
	hHA040175 *	0.07	0.226274
	hHA038796 *	-0.04	0.19799
	hHA037257 *	-0.505	0.176777
	hHC017621 +	-0.455	0.360624
	hHA038545 *	-0.21	0.749533
	hHC010919 +	-0.55	0.127279
LYNX1	66004 chr8
	hHC025238 +	0.646667	0.295353
	hHR013792 -	0.39	0.276225
	hHA040356 *	-0.805	0.403051
	hHA037727 *	1.9	0.311127
M11S1	4076 chr11
	hHA033781 *	0.83	0.970155
	hHA034591 *	-0.616667	0.168028
	hHC001622 +	-0.543333	0.314696
MAN2B2	23324 chr4
	hHA037151 *	-0.806667	0.676782
	hHC022759 +	0.193333	0.312143
	hHC017267 +	0.19	0.393573
MAP2	4133 chr2
	hHA034886 *	0.703333	0.240278
	hHA034968 *	0.0133333	0.376342
	hHA036647 *	-0.085	0.13435
	hHA036159 *	0.273333	0.19218
	hHC022926 +	-0.296667	0.148436
	hHC015881 +	0.16	0.193132
MAPK1	5594 chr22
	hHC006450 +	0.17	0.66053
	hHA034231 *	-0.83	0.226053
	hHA034892 *	-0.825	0.233345
	hHA035377 *	-2.35667	2.04003
MAPK10	5602 chr4
	hHC009167 +	1.155	0.0494975
	hHA032930 *	-0.333333	0.0945163
	hHA035361 *	0.34	0.480833
	hHA037689 *	-2.22333	1.85829
MAPT	4137 chr17
	hHA038846 *	0.18	0.034641
	hHA040211 *	0	0.19799
	hHA039401 *	-0.24	0.288444
	hHA036910 *	2.21333	2.32522
	hHA035821 *	0.236667	0.607152
	hHC020809 +	0.356667	0.215948
	hHR012346 -	0.0666667	0.125831
MAT2B	27430 chr5
	hHA036277 *	-0.54	0.0458258
	hHA039822 *	1.34333	0.0750555
	hHC003887 +	-0.26	0.07
MATK	4145 chr19
	hHC024003 +	0.356667	0.191398
	hHA039261 *	1.27	1.75223
	hHA039486 *	-0.326667	0.330202
	hHA033605 *	0.615	0.869741
MBTPS1	8720 chr16
	hHC003774 +	0.43	0.38
	hHA037330 *	-1.07333	0.274651
	hHA038186 *	-0.26	0.0848528
	hHA037545 *	-0.766667	0.337095
	hHA035439 *	-0.935	0.304056
	hHA035034 *	-0.266667	0.0493288
	hHA037436 *	-0.485	0.190919
	hHA036321 *	-0.66	0.216333
	hHA035440 *	-0.685	0.190919
MCM4	4173 chr8
	hHA032807 *	1.00667	0.211266
	hHC015585 +	-0.693333	0.280238
MDM1	56890 chr12
	hHC014084 +	0.226667	0.0665833
	hHR004346 -	-0.223333	0.302875
	hHA033890 *	-1.55	0.531131
	hHA032628 *	-0.843333	0.279702
	hHA035732 *	-0.785	0.0919239
	hHA039353 *	-0.966667	0.136137
	hHA035733 *	-0.37	0.127279
	hHA035835 *	-0.62	0.072111
	hHA038117 *	-1.00333	0.228108
	hHA035546 *	-0.466667	0.20108
	hHA035044 *	-0.573333	0.428291
	hHA033765 *	-0.87	0.0565685
	hHC009173 +	0.36	0.0916515
	hHA033891 *	-1.52	0.329242
MDS010	56983 chr3
	hHA034030 *	-0.936667	0.382143
	hHC007612 +	0.726667	0.481698
MED8	112950 chr1
	hHA034759 *	-1.45	0.286182
	hHC026238 +	-0.113333	0.175024
MEF2C	4208 chr5
	hHC015588 +	-0.225	0.0919239
	hHR007934 -	-0.216667	0.270247
	hHA038568 *	0.965	0.176777
MEIS2	4212 chr15
	hHC001623 +	0.45	0.252389
	hHA033127 *	-0.74	0.147986
	hHA036332 *	0.715	0.883883
	hHA036726 *	0.0433333	0.120554
MEST	4232 chr7
	hHA039265 *	0.823333	0.640807
	hHA037082 *	0.045	0.346482
	hHA040487 *	-0.48	0.96421
	hHC031658 +	0.06	0.452106
	hHC025535 +	0.115	0.219203
MFAP2	4237 chr1
	hHC022927 +	0.0133333	0.135769
	hHA032811 *	0.71	0.796743
MGC13045	84304 chr11
	hHA036799 *	0.27	0.19799
	hHA038971 *	0.486667	1.2442
	hHC024993 +	-0.255	0.374767
	hHA040148 *	-0.3	0.528488
MGC14276	253150 chr1
	hHC009386 +	0.065	0.162635
	hHA039078 *	-1.05	0.457384
MGC20781	115024 chr17
	hHC021639 +	0.643333	0.898573
	hHA035526 *	-0.626667	0.270062
	hHA037429 *	-0.476667	0.253246
	hHA040325 *	-1.06	0.54111
MGC21654	93594 chr8
	hHA036290 *	-0.776667	0.15695
	hHC003228 +	0.323333	0.446356
MGC2650	79090 chr19
	hHC026265 +	-0.34	0.204206
	hHA032368 *	0.906667	0.992186
MGC31963	112770 chr1
	hHC015109 +	-0.836667	0.503024
	hHA037828 *	-1.41	0.330606
	hHC008125 +	-0.2	0.416773
MGST2	4258 chr4
	hHA034963 *	-0.423333	0.479305
	hHC007938 +	0.67	0.419404
MINK1	50488 chr17
	hHA040416 *	1.19	1.05958
	hHC013102 +	-0.31	0.572975
	hHC019964 +	-0.24	0.612862
MINPP1	9562 chr10
	hHA036860 *	-1.215	0.190919
	hHA035675 *	-1.21	0.282843
	hHC002088 +	0.0533333	0.472476
MIR16	51573 chr16
	hHC008340 +	0.146667	0.197569
	hHA038263 *	-1.15333	0.624526
MR-1	25953 chr2
	hHA033027 *	1.01333	0.591805
	hHA040540 *	-0.676667	0.578302
	hHA040639 *	-0.813333	0.592818
	hHC020349 +	0.325	0.233345
MRE11A	4361 chr11
	hHR009102 -	0.52	0.381051
	hHC003390 +	0.08	0.255343
	hHA033035 *	-1.315	0.360624
MRPL13	28998 chr8
	hHC021835 +	0.456667	0.281129
	hHC011592 +	-0.513333	0.875919
	hHA034752 *	-0.76	0.493254
MRPL27	51264 chr17
	hHC015916 +	-0.346667	0.620672
	hHA033710 *	0.3	0.866256
	hHA040044 *	0.153333	0.687047
MRPL35	51318 chr2
	hHA034168 *	-1.32333	0.288848
	hHC015616 +	-0.0466667	0.380044
	hHC011297 +	-0.763333	0.364737
MRPL43	84545 chr10
	hHC008855 +	1.21333	0.594755
	hHA034655 *	-0.106667	0.150444
	hHA036959 *	-0.59	0.650538
	hHA035871 *	-1.02	0.0141421
	hHA036371 *	0.0966667	0.3177
MRS2L	57380 chr6
	hHA032983 *	-1.07	0.240624
	hHC027647 +	0.35	0.480312
	hHR023102 -	-0.87	0.340441
MTM1	4534 chrX
	hHA035653 *	-1.24667	0.0776745
	hHC002141 +	1.03	0.465188
MTO1	25821 chr6
	hHC002230 +	0.836667	0.974491
	hHA034075 *	-0.846667	0.115902
MTRR	4552 chr5
	hHA033594 *	0.58	0.730821
	hHC003125 +	-1.25333	0.865871
MVK	4598 chr12
	hHC022522 +	-0.133333	0.526245
	hHA039188 *	-0.793333	0.38397
	hHC010564 +	-0.91	0.19975
MYEF2	50804 chr15
	hHR003665 -	0.923333	0.993042
	hHC007951 +	-0.76	2.45691
	hHA035728 *	-0.703333	0.1823
NARFL	64428 chr16
	hHC024327 +	0.55	0.07
	hHA036711 *	-1.17	0.17
NDUFS2	4720 chr1
	hHC027169 +	0.713333	0.47184
	hHA035506 *	-1.03667	0.445009
	hHA032419 *	0.5	0.181934
	hHC014670 +	-0.663333	0.228546
NDUFS3	4722 chr11
	hHA032493 *	0.483333	0.931254
	hHC014048 +	-0.793333	0.232881
NEBL	10529 chr10
	hHA033869 *	0.0666667	0.230072
	hHC008915 +	0.503333	0.233524
	hHA035867 *	-0.186667	0.228983
	hHA034297 *	0.535	0.502046
	hHA035765 *	0.236667	0.090185
	hHA036067 *	0.075	0.219203
	hHA037791 *	0.385	0.289914
	hHA037375 *	0.186667	0.296704
	hHA036958 *	0.166667	0.102144
	hHA034239 *	0.366667	0.41065
	hHA038470 *	0.166667	0.690604
	hHA039562 *	-0.0866667	0.183394
	hHA038625 *	0.186667	0.127017
	hHA037068 *	0.16	0.381838
	hHA037892 *	0.336667	0.0929157
	hHA037893 *	0.0833333	0.28006
	hHA034816 *	-0.04	0.0707107
	hHA034052 *	0.173333	0.225906
	hHA034817 *	0.12	0.0141421
	hHA036068 *	0.27	0.0989949
	hHA037792 *	0.116667	0.0929157
	hHA038056 *	-0.7	0.254558
	hHA038057 *	-0.0233333	0.212211
	hHA036861 *	0.31	0.590254
	hHA037175 *	-0.11	0.157162
	hHA039428 *	-0.0633333	0.355575
NEDD4	4734 chr15
	hHC002142 +	0.733333	0.195021
	hHA032607 *	-0.86	0.19799
	hHA032608 *	-1.26667	0.235018
	hHA034533 *	-0.88	0.290517
	hHA034459 *	-0.05	0.451331
	hHA034706 *	-0.763333	0.0568624
	hHA036434 *	-0.126667	0.255016
	hHA037561 *	0.253333	0.428525
NEK3	4752 chr13
	hHC009121 +	0.273333	1.07221
	hHA037787 *	0	0.158745
	hHA039592 *	1.84	0.314802
	hHA037171 *	0.0766667	0.119304
NETO1	81832 chr18
	hHC003765 +	1.29	1.11355
	hHA033888 *	0.203333	0.617846
	hHA038988 *	-0.56	1.85159
NFS1	9054 chr20
	hHA034451 *	-1.56667	0.303535
	hHC008095 +	-0.193333	0.210079
	hHA038601 *	-0.736667	0.715914
	hHA035145 *	-1.11333	0.221209
	hHA038441 *	-1.06	0.462277
	hHA039103 *	-1.205	0.205061
	hHA040361 *	-0.745	0.403051
	hHA036229 *	-0.72	0.648999
	hHA035146 *	-0.623333	0.473744
	hHA037124 *	-0.843333	0.461988
NFX1	4799 chr9
	hHA038933 *	-0.733333	0.347035
	hHA039369 *	0.495	0.487904
	hHA033823 *	-1.015	0.289914
	hHC006823 +	0.823333	0.445009
NIN	51199 chr14
	hHC005664 +	0.193333	0.525389
	hHA033831 *	-1.01333	0.224796
	hHA034823 *	-1.15	0.212132
	hHA032343 *	-0.0166667	0.195021
	hHA034824 *	-0.406667	0.0981495
	hHA033953 *	0.135	0.0212132
NKG7	4818 chr19
	hHA039315 *	-0.573333	0.436157
	hHC022935 +	0.296667	0.378065
NPHP1	4867 chr2
	hHR008324 -	0.613333	0.195021
	hHA033991 *	0.35	0.608112
	hHC024497 +	0.316667	0.146401
	hHA039364 *	-0.556667	0.399291
	hHA034170 *	0.2	0.240416
	hHA038133 *	0.08	0.182483
	hHA036467 *	0.36	0.39598
	hHA038046 *	-0.98	0.547814
	hHA036468 *	0.01	0.268701
	hHA038707 *	0.366667	0.492375
	hHA035180 *	0.276667	0.200333
	hHA038047 *	-0.125	0.0353553
	hHA039055 *	-1.065	0.13435
	hHA035942 *	0.165	0.629325
	hHA036469 *	0.463333	0.427122
	hHA035284 *	0.25	0.02
	hHA038375 *	-0.18	0.09
	hHA033943 *	0.015	0.176777
NUPL2	11097 chr7
	hHA035004 *	-1.09	0.0282843
	hHA036780 *	-0.43	0.141421
	hHC005112 +	1.14667	1.08703
NXF	266743 chr11
	hHA037215 *	-0.706667	0.162583
	hHC007106 +	0.873333	1.20952
ORC4L	5000 chr2
	hHC006826 +	1.01667	0.884835
	hHA032716 *	-1.01667	0.313422
ORC5L	5001 chr7
	hHC018361 +	-1.05333	0.41138
	hHA034853 *	-1.71333	0.459384
	hHA034516 *	-1.32	0.16
	hHA034854 *	-0.96	0.170587
	hHA034769 *	-2.35667	0.492375
	hHA033652 *	0.42	0.343948
OSGEPL1	64172 chr2
	hHC016820 +	0.156667	0.228108
	hHA037265 *	-1.22	0.213776
OTOF	9381 chr2
	hHC022720 +	-1.82667	2.01239
	hHA032872 *	1.74667	0.550757
	hHA039862 *	0.233333	0.580115
	hHA039054 *	0.0433333	0.170098
	hHA039952 *	0.0766667	0.608632
	hHA038799 *	-0.2	0.268701
	hHA035750 *	0.453333	0.325628
	hHA035941 *	0.323333	0.60302
	hHA037692 *	0.49	0.0608276
	hHA040641 *	-0.433333	0.456545
	hHA036741 *	-0.0466667	0.162891
	hHA037363 *	0.116667	0.150111
	hHA039864 *	0.0633333	0.220303
	hHA038131 *	0.0766667	0.142945
	hHA038930 *	-0.03	0.163707
	hHA040331 *	0.13	0.08544
P2RX4	5025 chr12
	hHA037352 *	-0.6	0.226274
	hHA039806 *	0.63	0.381969
	hHC025301 +	-0.476667	0.116762
P2RX5	5026 chr17
	hHC021892 +	0.386667	0.184481
	hHA040491 *	0.03	0.296985
	hHA037528 *	-0.883333	0.28006
PACSIN2	11252 chr22
	hHC003005 +	-0.206667	0.463069
	hHA037793 *	0.73	0.266646
PCDH1	5097 chr5
	hHA036580 *	-1.80333	2.26809
	hHR015611 -	0.306667	0.0896289
	hHA038727 *	0.0633333	0.237978
	hHA036486 *	0.306667	0.117189
	hHC019966 +	0.56	0.56
PCNA	5111 chr20
	hHC029309 +	-0.99	0.141421
	hHR024910 -	-1.01667	0.141892
	hHA039906 *	0.793333	0.654319
	hHA040243 *	-0.66	0.3751
PDCD2	5134 chr6
	hHC003956 +	0.703333	0.439811
	hHA033094 *	-0.983333	0.3139
	hHA032869 *	-1.00333	0.571343
	hHA033315 *	-1.625	0.205061
	hHA035802 *	-1.02667	0.313422
PET112L	5188 chr4
	hHC008727 +	-0.11	0.49366
	hHA039126 *	0.243333	0.356417
	hHA037253 *	-1.37333	0.15308
PHC2	1912 chr1
	hHR027013 -	-0.0733333	0.286764
	hHC027555 +	-0.496667	0.446132
	hHA039751 *	0.055	0.148492
	hHA040722 *	0.643333	0.687338
	hHA036988 *	0.29	0.141421
	hHA038656 *	-0.0733333	0.340783
	hHA037628 *	0.373333	0.285365
	hHA039389 *	0.566667	0.304357
	hHA038414 *	-0.02	0.268514
	hHA039647 *	0.496667	0.221886
	hHA038831 *	-0.45	0.169706
PHF20L1	51105 chr8
	hHA035308 *	-0.58	0.043589
	hHA033752 *	0.103333	0.539846
	hHA033958 *	1.49	0.650538
	hHA034997 *	-0.76	0.327414
	hHA034831 *	-0.493333	0.0757188
	hHA040160 *	-0.506667	0.126623
	hHA034429 *	-0.8	0.31
	hHA034750 *	-0.663333	0.367741
	hHA035883 *	-0.363333	0.1823
	hHA033872 *	-1.25667	0.176163
	hHC001889 +	0.17	0.121244
PIG8	9702 chr11
	hHA033198 *	-0.663333	0.155671
	hHC003238 +	0.56	0.6063
PIGN	23556 chr18
	hHC002867 +	-0.366667	0.93858
	hHA037445 *	-1.21	0.572975
PIK4CB	5298 chr1
	hHC021553 +	0.873333	0.395517
	hHA033619 *	-0.53	0.157162
PIP5K2B	8396 chr17
	hHR010322 -	-0.85	0.0818535
	hHA036001 *	-1.1	0.407308
	hHA035432 *	-0.666667	0.061101
	hHA038097 *	-0.92	0.59397
	hHC019803 +	0.786667	0.285715
PKM2	5315 chr15
	hHC027622 +	-1.08333	0.320832
	hHA033204 *	-0.85	0.04
	hHR024211 -	-0.853333	0.336502
	hHA040362 *	-0.37	0.156205
	hHA038271 *	1.66333	0.22723
PKP4	8502 chr2
	hHA037777 *	1.06667	0.767876
	hHC026232 +	-1.03333	0.104083
	hHA037461 *	-0.996667	0.40104
	hHR026647 -	-1.06667	0.102144
PLAA	9373 chr9
	hHC001542 +	0.143333	1.24557
	hHA032734 *	-1.32	0.850353
PMP22	5376 chr17
	hHC011301 +	-0.00666667	0.685298
	hHC011685 +	0.46	0.3995
	hHA039037 *	0.105	0.445477
	hHA038910 *	-0.843333	0.326241
POLD2	5425 chr7
	hHC030529 +	-0.526667	0.769177
	hHR022234 -	-0.793333	0.248261
	hHA033033 *	-1.35	0.12
POLR1C	9533 chr6
	hHC011429 +	0.99	0.58643
	hHA034260 *	-1.42667	0.148436
POMT1	10585 chr9
	hHA037470 *	-0.543333	0.140119
	hHA034810 *	-1.24	0.282843
	hHC016610 +	-0.0266667	0.378462
	hHC017501 +	0.27	0.240416
PPIL3	53938 chr2
	hHC020215 +	0.13	0.481352
	hHA034974 *	-0.276667	0.390043
	hHA037967 *	1.51	1.22992
PPIL5	122769 chr14
	hHC018470 +	0.266667	0.363501
	hHA032349 *	0.46	0.0818535
	hHA034122 *	-1.05333	0.20306
	hHC004117 +	-0.243333	0.356978
PPOX	5498 chr1
	hHA039894 *	0.353333	0.682227
	hHC020219 +	-0.286667	0.20502
	hHC019561 +	-0.416667	0.472899
PRDM2	7799 chr1
	hHA034312 *	-1.7	0.410122
	hHA039214 *	-0.385	0.162635
	hHA035316 *	0.136667	0.17673
	hHC011371 +	0.446667	0.23029
PRKACA	5566 chr19
	hHR022538 -	-0.53	0.1
	hHC026859 +	0.326667	0.300222
	hHA032857 *	1.52333	0.620108
PRKAR1A	5573 chr17
	hHA039340 *	0.906667	0.298385
	hHA036524 *	0.21	0.165227
	hHC010982 +	-0.0933333	0.332466
	hHC009162 +	0.21	0.308058
PRKCB1	5579 chr16
	hHC008362 +	0.33	0.505866
	hHA034941 *	-0.446667	0.185562
	hHC021733 +	-0.696667	0.481802
	hHA034269 *	-1.33333	0.124231
PRO1853	55471 chr2
	hHA034098 *	-0.476667	0.382143
	hHA032690 *	-2.60333	2.21577
	hHC022081 +	-0.126667	0.8177
	hHC007598 +	0.153333	0.67471
PROK2	60675 chr3
	hHC015021 +	-0.216667	0.064291
	hHA032578 *	0.823333	0.193993
PRPSAP2	5636 chr17
	hHA035905 *	-0.736667	0.436845
	hHA032524 *	1.11333	0.705148
	hHC017128 +	-0.31	0.346554
PSIP1	11168 chr9
	hHC025441 +	-1.16	0.723395
	hHA036176 *	-0.815	0.176777
	hHA034732 *	-0.73	0.0282843
	hHA039252 *	-0.46	0.212132
	hHA040058 *	-0.616667	0.512087
	hHA034232 *	-1.07	0.0282843
	hHA033072 *	-0.626667	0.958141
	hHA032933 *	0.866667	0.293655
	hHA040199 *	0.516667	0.290918
PTCD2	79810 chr5
	hHA032783 *	-0.21	0.0989949
	hHA032943 *	-1.285	0.0919239
	hHA036669 *	-1.02	0.461194
	hHA033092 *	-1.88333	0.20306
	hHC013814 +	-0.673333	0.145717
PTK9	5756 chr12
	hHR030289 -	-0.92	0.480312
	hHC029771 +	-1.345	0.247487
	hHR025642 -	0.213333	0.0986577
	hHA036542 *	0.896667	1.14727
PTPN22	26191 chr1
	hHC002637 +	1.045	0.586899
	hHA034133 *	-1.52667	0.541233
	hHA036786 *	-0.395	0.219203
	hHA034436 *	-0.89	0.385876
	hHA040184 *	-1.1	0.536749
	hHA035705 *	0.11	0.113137
QKI	9444 chr6
	hHA034191 *	-0.0633333	0.0378594
	hHR004084 -	-0.486667	0.311823
	hHA033845 *	-1.31667	0.406735
	hHC028123 +	-0.106667	0.546291
R3HDM	23518 chr2
	hHA040407 *	-0.516667	0.374477
	hHA034721 *	-1.75333	1.28858
	hHC005543 +	0.116667	0.100167
RAB27A	5873 chr15
	hHC004363 +	0.68	0.597578
	hHA034613 *	-0.32	0.608112
	hHA032880 *	1.49333	0.245832
RABEP1	9135 chr17
	hHC023269 +	0.983333	0.896456
	hHA035236 *	-0.576667	0.575529
	hHR026912 -	-0.646667	0.277909
RAD17	5884 chr5
	hHA040601 *	1.41667	0.987995
	hHA033702 *	0.283333	0.281839
	hHC028311 +	-0.63	0.34176
	hHR023833 -	-1.14	0.479479
RAD51AP1	10635 chr12
	hHA032639 *	-1.14333	0.335012
	hHA039296 *	-0.496667	0.473849
	hHC027891 +	0.0666667	0.42548
	hHR005105 -	-0.156667	0.0251661
RAD51C	5889 chr17
	hHA033812 *	-0.653333	0.983328
	hHA035436 *	-1.03333	0.240069
	hHA032528 *	-0.473333	0.241109
	hHA032529 *	-0.393333	0.528141
	hHC006469 +	0.0366667	0.405504
RAD52	5893 chr12
	hHC011011 +	-0.743333	0.344287
	hHA036243 *	0.623333	0.49034
	hHA038353 *	0.523333	0.562168
RAP140	23272 chr3
	hHC004533 +	0.94	0.691954
	hHA034454 *	-0.78	0.137477
	hHC021335 +	0.72	0.207846
RBBP6	5930 chr16
	hHA033883 *	-1.075	0.162635
	hHA033760 *	0.306667	0.376342
	hHC007624 +	0.573333	0.35019
RBM6	10180 chr3
	hHA034944 *	-0.67	0.210713
	hHA036717 *	-0.56	0.373229
	hHA034695 *	-0.563333	0.247049
	hHA038443 *	-1.45667	0.251064
	hHC007370 +	0.28	0.494874
RBPSUH	3516 chr4
	hHA037453 *	0.08	0.236432
	hHA039626 *	-1.11333	0.472582
	hHC026725 +	-0.42	0.44643
	hHR027208 -	-1.83	1.12583
RC74	55756 chr8
	hHC016797 +	0.673333	0.571343
	hHA038956 *	-0.886667	0.417892
	hHA035967 *	-0.946667	0.141539
	hHA032393 *	-0.986667	0.0550757
RCL1	10171 chr9
	hHA035184 *	-0.885	0.0212132
	hHA034809 *	-1.395	0.289914
	hHC006598 +	0.55	0.375899
	hHC016298 +	-0.0466667	0.317543
REPIN1	29803 chr7
	hHA035695 *	-1.32	1.00409
	hHA040387 *	-0.526667	0.276466
	hHC022773 +	0.326667	0.344287
RER1	11079 chr1
	hHC026069 +	0.303333	0.352326
	hHA036496 *	-1.13333	0.0568624
	hHC007003 +	-0.23	0.435775
RetSat	54884 chr2
	hHC006018 +	-0.363333	0.202073
	hHA033184 *	1.955	0.106066
RIF1	55183 chr2
	hHA036644 *	-0.623333	0.080829
	hHC014994 +	0.32	0.234307
RNF11	26994 chr1
	hHA038959 *	-0.44	0.582323
	hHC006730 +	1.61667	1.03162
RNF170	81790 chr8
	hHC004721 +	0.81	0.965971
	hHA036495 *	-0.866667	0.517333
RPL36	25873 chr19
	hHA040202 *	1.08	0.709295
	hHR025343 -	-0.573333	0.305341
	hHC030552 +	-0.293333	0.189033
RPS6KA5	9252 chr14
	hHC004438 +	1.12	0.557494
	hHA034059 *	-0.72	0
	hHA035303 *	-0.58	0.282843
	hHA037185 *	-0.22	0.115326
	hHA037186 *	-0.246667	0.557883
	hHA034121 *	0.0366667	0.40501
RPS6KB1	6198 chr17
	hHA038517 *	1.175	0.00707107
	hHR012091 -	0.18	0.0888819
	hHA033449 *	0.52	0.398873
	hHA033403 *	-0.46	0.212132
	hHA033354 *	-1.01	0.260576
	hHC031266 +	-0.856667	0.156312
	hHC029514 +	-0.74	0.134536
	hHR027953 -	-0.156667	0.371124
RSBN1	54665 chr1
	hHC006850 +	0.126667	0.380175
	hHA035417 *	-1	0.455741
RTN1	6252 chr14
	hHC021066 +	-0.183333	0.748487
	hHA038638 *	0.08	0.286182
	hHA034058 *	0.405	0.00707107
	hHA039637 *	0.58	0.4996
SBBI54	126119 chr19
	hHC024541 +	0.71	0.556687
	hHA040087 *	-0.593333	0.22053
SCAMP5	192683 chr15
	hHA038690 *	-1.17	0.66468
	hHC018028 +	0.366667	0.303535
SCAND1	51282 chr20
	hHC027546 +	0.35	0.145258
	hHR024395 -	0.615	0.0494975
	hHA037125 *	-0.8	0.363456
SCAND2	54581 chr15
	hHA039773 *	-0.833333	0.883195
	hHA037241 *	-0.0666667	0.0862168
	hHR014692 -	0.466667	0.251064
	hHA034612 *	-0.21	0.480833
	hHC013119 +	1.06667	0.571868
	hHA034703 *	-0.42	0.169706
	hHA036240 *	0.085	0.148492
SCARB1	949 chr12
	hHR002791 -	-0.22	0.346987
	hHA038203 *	-1.21	0.623618
	hHC015414 +	0.62	0.453982
	hHC021115 +	-0.85	0.4993
SCMH1	22955 chr1
	hHC011895 +	0.116667	0.242143
	hHA032435 *	-0.666667	0.295014
	hHC023784 +	0.79	0.858604
	hHA035507 *	-1	0.424382
SCRIB	23513 chr8
	hHC024723 +	0.756667	0.290057
	hHA039524 *	-0.413333	0.42194
SDCCAG1	9147 chr14
	hHC001801 +	1.59333	0.76219
	hHA034662 *	-0.756667	0.359212
SDCCAG3	10807 chr9
	hHR027686 -	-0.32	0.410731
	hHC027770 +	0.356667	0.740968
	hHA032740 *	-0.43	0.208806
	hHR023976 -	-0.516667	0.267644
	hHA039815 *	-1.21667	0.597857
SEC22L2	26984 chr3
	hHA034208 *	-0.876667	0.696443
	hHA036619 *	-1.17	0.176918
	hHA034395 *	-1.59	0.0424264
	hHC002336 +	0.876667	0.751022
SEC23IP	11196 chr10
	hHA036272 *	-0.966667	0.240069
	hHC002813 +	0.596667	0.454569
	hHC004468 +	-0.316667	0.251064
SELS	55829 chr15
	hHA033889 *	-1.23	0.381838
	hHC003422 +	-0.03	0.397366
	hHA033819 *	-0.99	0.217945
	hHC024115 +	-0.686667	0.354448
SEMA4B	10509 chr15
	hHA040553 *	-1.725	0.53033
	hHA040379 *	0.453333	0.712905
	hHC005807 +	0.476667	0.420278
SFRS7	6432 chr2
	hHR003177 -	-0.58	0.330454
	hHC014723 +	-1.5	0.563205
	hHA033821 *	1.05	0.196723
SFXN2	118980 chr10
	hHA040572 *	0.106667	0.242143
	hHA040626 *	0.183333	0.77106
	hHC007770 +	1.065	0.0919239
	hHC010043 +	-0.793333	0.262742
SGKL	23678 chr8
	hHA034185 *	0.153333	0.147422
	hHA038319 *	2.28667	1.11168
	hHC006710 +	0.316667	0.595427
	hHR003872 -	0.393333	0.297714
SH3KBP1	30011 chrX
	hHR016118 -	-0.12	0.285832
	hHC016119 +	0.266667	0.514814
	hHA035839 *	-0.683333	0.361156
	hHC013646 +	-0.103333	0.315331
	hHA038538 *	-0.466667	0.283078
SHMT1	6470 chr17
	hHC024223 +	-0.075	0.00707107
	hHC029675 +	0.0933333	0.217332
	hHA033243 *	-1.14333	0.0208167
SHOX2	6474 chr3
	hHC020870 +	0.32	0.447102
	hHA035918 *	-0.155	0.304056
	hHC026524 +	1.93	0.450333
	hHA035637 *	1.71333	0.136504
SILV	6490 chr12
	hHC020664 +	0.63	0.615792
	hHA038033 *	-0.58	0.325115
SITPEC	51295 chr19
	hHC016783 +	0.32	0.360971
	hHA039738 *	-0.36	0.338083
SKP2	6502 chr5
	hHC021068 +	-0.343333	0.104083
	hHA038944 *	-1.35333	0.60086
	hHA033170 *	-0.776667	0.301054
SLA/LP	51091 chr4
	hHC005293 +	-0.886667	0.704367
	hHA033714 *	0.04	0.326956
	hHA034628 *	-1.32667	0.380832
	hHA040511 *	1.29333	0.257941
SLC19A1	6573 chr21
	hHC020241 +	0.173333	0.326241
	hHC021245 +	0.436667	0.493592
	hHA038437 *	-0.36	0.478435
	hHA032894 *	0.46	1.0843
SLC23A2	9962 chr20
	hHR004448 -	0.58	0.41509
	hHC011438 +	1.36333	1.1898
	hHA032908 *	1.54	0.052915
SLC28A1	9154 chr15
	hHC022579 +	-0.0433333	0.325935
	hHA037943 *	-0.44	0.0565685
	hHA040051 *	-0.35	0.226274
	hHA036241 *	0.96	0.678823
	hHA039109 *	-0.38	0.0565685
	hHA039667 *	-0.153333	0.142244
	hHA037768 *	0.25	0.4
	hHC018910 +	0.216667	0.220303
	hHA039587 *	-0.5	0.141421
	hHA039181 *	0.433333	0.824702
	hHA037446 *	-0.59	0.597578
	hHA037447 *	-0.455	0.0353553
	hHA039234 *	-0.03	0.350286
	hHA036538 *	-0.025	0.0353553
	hHA037139 *	0.0833333	0.349619
	hHR017478 -	0.38	0.353553
SLC30A5	64924 chr5
	hHA033701 *	-2.32	1.88566
	hHA036374 *	-0.58	0.155242
	hHA040743 *	-1.43333	0.866391
	hHA040714 *	-1.05	0.268701
	hHA039691 *	-1.10333	0.730023
	hHA033870 *	-2.27667	1.11015
	hHA033830 *	-0.84	0.285832
	hHA035391 *	-1.08667	0.623886
	hHA034898 *	-1.73	1.16155
	hHA035953 *	-0.546667	0.273191
	hHA035484 *	-0.91	0.292062
	hHA034414 *	-1	0.31241
	hHC006094 +	0.303333	0.623244
	hHA033668 *	-0.333333	0.179536
SLC35C2	51006 chr20
	hHC021545 +	0.553333	0.424421
	hHA033048 *	-1.07333	0.328836
	hHA038779 *	0.06	0.280535
SLC39A3	29985 chr19
	hHA038482 *	-1.35667	0.255408
	hHR018786 -	-0.726667	0.439242
	hHA037293 *	-1.06	1.16202
	hHC019915 +	-0.426667	0.489524
	hHC019025 +	-0.783333	0.321455
SLC6A15	55117 chr12
	hHC014695 +	0.343333	0.37099
	hHA034708 *	-0.08	0.410122
	hHA035353 *	-0.495	0.388909
	hHA035453 *	-0.23	0.0141421
	hHA035045 *	0.25	0
	hHA037346 *	-1.465	0.0636396
	hHA036438 *	0.495	0.572756
	hHR007982 -	0.43	0.885042
	hHA033974 *	0.075	0.148492
	hHC013126 +	-0.116667	0.143643
	hHA033766 *	0.216667	0.471204
	hHA038360 *	0.07	0.363731
SLC7A8	23428 chr14
	hHC021673 +	0.146667	0.506392
	hHA039143 *	-0.763333	0.490136
	hHA036675 *	0.04	0.410366
	hHA034244 *	-0.375	0.205061
SLC9A6	10479 chrX
	hHA036834 *	-0.856667	0.285715
	hHC014802 +	-2.03	0.703776
SMARCA3	6596 chr3
	hHC006096 +	-0.13	0.367696
	hHA034210 *	-0.89	1.10313
SMCY	8284 chrY
	hHC005046 +	0.863333	0.251462
	hHC011394 +	0.253333	0.532572
	hHA039645 *	2.32	0.353553
SMPD1	6609 chr11
	hHA038007 *	-1.05	0.438406
	hHC018632 +	0.343333	0.0757188
SMUG1	23583 chr12
	hHR010455 -	-0.523333	0.0680686
	hHC010456 +	-0.39	0.0953939
	hHA037025 *	-2	1.07056
SNAPC3	6619 chr9
	hHA036173 *	-1.01	0.39598
	hHC006906 +	0.506667	0.445009
SNX2	6643 chr5
	hHA039140 *	-1.33	0.441362
	hHC004695 +	-0.25	0.31241
SON	6651 chr21
	hHC014106 +	0.483333	0.196554
	hHA036418 *	0.41	0.351568
	hHR011028 -	-0.103333	0.234592
	hHA034779 *	-0.82	0.238118
	hHA040579 *	-0.86	0.410122
	hHC029638 +	-0.423333	0.156312
	hHR027609 -	-0.165	0.13435
SP110	3431 chr2
	hHC016127 +	-0.893333	0.440946
	hHA038997 *	-0.68	0.494975
	hHA034729 *	-0.84	0.0818535
	hHC013357 +	0.37	0.290517
SPAG9	9043 chr17
	hHA034143 *	-0.976667	0.39425
	hHA035337 *	-0.273333	0.440151
	hHR002084 -	0.303333	0.241316
	hHA033849 *	-0.466667	0.515396
	hHA037001 *	-0.47	0.238118
	hHA035815 *	-0.62	0.108167
	hHA037002 *	-1.19667	0.692122
	hHA037217 *	-1.32667	0.78239
	hHC013212 +	-0.08	0.288444
	hHA036224 *	-0.46	0.480729
	hHA037219 *	-0.353333	0.211975
	hHA034687 *	-0.186667	0.0568624
	hHA037652 *	-0.176667	0.12897
	hHA037929 *	-0.17	0.304138
	hHA037110 *	-0.07	0.35171
	hHA034688 *	-0.055	0.33234
	hHA040588 *	0.626667	0.170392
SPG3A	51062 chr14
	hHC022807 +	0.323333	0.405257
	hHA039735 *	-0.785	0.176777
	hHC005292 +	0.233333	0.624046
SPTBN4	57731 chr19
	hHA040031 *	-0.143333	0.0832666
	hHA040648 *	1.89667	0.374477
	hHC021915 +	0.705	0.72832
SPTLC1	10558 chr9
	hHA033667 *	-1.44667	0.330807
	hHR001994 -	0.04	0.295127
	hHA037703 *	0.22	0.284781
	hHA036746 *	-0.05	0.459021
	hHA036950 *	-0.99	0.235797
	hHA037272 *	-1.43	0.0848528
	hHA039058 *	-0.856667	0.646555
[truncated: 375 more rows]
